# Supplementary material for: Application of Methionine Increases the Germination Rate of Maize Seeds by Triggering Multiple Phenylpropanoid Biosynthetic Genes at Transcript Levels
Source: Plants (Basel). 2023 Nov 8;12(22):3802. doi: 10.3390/plants12223802 (PMC10675280; doi:10.3390/plants12223802)
Supplement: Supplementary file 1 [file plants-12-03802-s001.zip]

Archive with 1 entries (1 files):
- plants-2668450-supplementary.pdf
